# Supplementary material for: Stress-Induced Depression and Its Effects on Tooth Wear in Rats: A 3D Dental Scan Imaging Perspective
Source: Life (Basel). 2025 Apr 28;15(5):712. doi: 10.3390/life15050712 (PMC12113425; doi:10.3390/life15050712)
Supplement: Supplementary file 1 [file life-15-00712-s001.zip]

Archive with 1 entries (1 files):
- life-3618373-supplementary.pdf
